# Supplementary material for: Fullerene-Passivated Methylammonium Lead Iodide Perovskite Absorber for High-Performance Self-Powered Photodetectors with Ultrafast Response and Broadband Detectivity
Source: Molecules. 2025 Mar 5;30(5):1166. doi: 10.3390/molecules30051166 (PMC11901672; doi:10.3390/molecules30051166)
Supplement: Supplementary file 1 [file molecules-30-01166-s001.zip]

Archive with 1 entries (1 files):
- molecules-3485714-supplementary.pdf
